# Supplementary material for: Pseudochamber-Protected Keratoplasty (PPK) with a New Inter-Corneal Surgical Device Implant Technique in High-Risk Cases
Source: J Clin Med. 2024 Sep 25;13(19):5715. doi: 10.3390/jcm13195715 (PMC11476418; doi:10.3390/jcm13195715)
Supplement: Supplementary file 1 [file jcm-13-05715-s001.zip]

Archive with 1 entries (1 files):
- jcm-3199114-supplementary.mp4
